# Supplementary material for: Increased epigenetic age in normal breast tissue from luminal breast cancer patients
Source: Clin Epigenetics. 2018 Aug 29;10:112. doi: 10.1186/s13148-018-0534-8 (PMC6114717; doi:10.1186/s13148-018-0534-8)
Supplement: Supplementary file 1 — Subject clinical datafile. (XLSX 25 kb) [file 13148_2018_534_MOESM1_ESM.xlsx]

## Sheet: Sheet1
OriginalOrderSampleSheet	SampleNumber	SampleID	Age	BreastCancer	ER.PR.status	Her2.status	BRCA.positive	Notes	Note	Note2	Height	Weight	Hispanic	RACE.original	Ethnicity	Ashkenazi	CurrentSmoker	EverSmoker	CigarettesPerDay	YearsUsingTobacco	YearsSinceEndofSmoking	CurrentAlcohol	DrinksPerWeek	PriorMedicalHistory	MenstrualStatus	AgeMenopause	AgeMenarche	EverPregnant	TimesPregnant	CountLiveBirths	AgeFirstLiveBirth	Breastfed	FamilyHistoryBreastCancer	FH details	TestedforBRCA	BRCA.positive	BRCA1vs2	Medications
1	E01	K102449	40	Ctrl							63	150	0	WHITE	Caucasian	no	No	Yes	5	5	23	Yes	3	Anxiety/Depression High Blood Pressure High Cholesterol MIGRANES	Pre		12	Yes	3	3	30	Yes	No		No	NA		Escitalopram Simvastatin Valsartan Birth Control other:BYSTOLIC other:MAXALT other:DULCOLAX
2	E02	K104206	44	Ctrl							63	256	0	WHITE	Caucasian	no	No	Yes	15	20	10	Yes	3	MIGRANES	Pre		13	Yes	3	2	22	No	No		No	NA		Furosemide other:PHENTERMINE
3	E03	K104516	44	Ctrl							63	196	0	WHITE	Caucasian	no	No	Yes	15	20	10	Yes	3	High Blood Pressure MIGRANES	Pre		13	Yes	5	3	26	Yes	No		No	NA		Hydrochlorothiazide Ibuprofen
4	E04	K104651	41	Ctrl							68	170	0	WHITE	Caucasian	no	Yes	Yes	5	20		Yes	3	Anxiety/Depression MIGRANES	Post		13	Yes	2	1	27	No	No		No	NA
5	E05	K104990	40	Ctrl							65	148	0	WHITE	Caucasian	no	No	No	NA	0		Yes	3	Anxiety/Depression MIGRANES	Pre		13	Yes	3	2	22	Yes	No		No	NA		Birth Control Omeprazole Desloratadine Vitamins Herbs or Supplements
6	E06	K105061	40	Ctrl							60	179	0	WHITE	Caucasian	no	No	Yes	5	5	10	Yes	3	Arthritis	Pre		14	Yes	2	2	25	Yes	Yes		No	NA		Zolpidem Vitamins Herbs or Supplements other:mirapex
7	E07	K105562	36	Ctrl							63	134	0	WHITE	Caucasian	no	No	No	NA	0		Yes	3	Anxiety/Depression Blood Disorder Respiratory Disease	Pre		12	Yes	2	2	30	Yes	No		No	NA		Esomeprazole Montelukast Fluticasone and Salmeterol Bupropion Levocetirizine
8	E08	K105635	29	Ctrl							63	124	0	WHITE	Caucasian	no	Yes	NA	15	10		No	NA	Anxiety/Depression High Cholesterol	Pre		13	Yes	2	2	20	Yes	No		No	NA
9	E09	K105650	41	Ctrl							66	185	0	WHITE	Caucasian	no	No	No	NA	0		Yes	3	High Blood Pressure	Pre		14	Yes	2	2	25	No	No		No	NA		other:type A generic/brand name or generic# here
10	E10	K106000	42	Ctrl							64	193	0	WHITE	Caucasian	no	No	No	NA	0		Yes	3	No history of disease	Pre		12	Yes	2	2	29	NA	No		No	NA		Fluoxetine HCl
11	E11	K107175	61	Ctrl							61	170	0	WHITE	Caucasian	no	No	No		0		No		Anxiety/Depression Arthritis High Cholesterol	Post	50	12	Yes	4	3	27	No	No		No	NA		Pantoprazole Pravastatin Vitamins Herbs or Supplements
12	E12	K104641	62	Ctrl							64	130	0	WHITE	Caucasian	no	No	No	NA	0		Yes	3	Bone fractures	Post		14	Yes	4	4	26	Yes	Yes		No	NA		Gabapentin Vitamins Herbs or Supplements
13	E13	K107271	62	Ctrl							63	197	0	WHITE	Caucasian	no	No	No		0		Yes	3	Arthritis	Post	52	13	Yes	3	2	23	Yes	No		No	NA
14	E14	K107522	61	Ctrl							70	178	0	WHITE	Caucasian	IDK	No	No		0		Yes	3	Arthritis High Blood Pressure	Post	49	13	Yes	5	3	26	Yes	No		No	NA		Lisinopril Metformin HCl Vitamins Herbs or Supplements
15	E15	K107574	63	Ctrl							64	165	0	WHITE	Caucasian	no	No	No		0		Yes	0.5	High Blood Pressure High Cholesterol	Post	38	12	No	0	0		No	Yes	PG-1-0-0-92	No	NA		Esomeprazole Simvastatin Benazepril and Amlodipine Pregabalin Vitamins Herbs or Supplements other:Indocin
16	E16	EpiM042 R001	24	Ca	ER+/PR+	Negative	yes	BRCA+	technical replicate of E86/neoadjuvant chemo		63	160	0	WHITE	Caucasian	no	No	No		0		No	NA		Pre		11	No	0	0		No	Yes	mgm 77	Yes	yes		CHEMO
17	E17	K107632	64	Ctrl							69	139	0	WHITE	Caucasian	no	No	No		0		No		Anxiety/Depression Liver Disease Respiratory Disease	Post	44	12	Yes	5	2	34	Yes	No		No	NA		Montelukast Metformin HCl Albuterol Sulfate Quetiapine Acetaminophen and Codeine Duloxetine Zolpidem Meclizine Rx Vitamins Herbs or Supplements other:Baclofen other:Keppra XR other:Tri-est troche other:Testosterone cream other:Progesterone cream other:Zomig Migraine other:Benadryl Beclomethasone
18	E18	K107200	65	Ctrl							66	146	0	WHITE	Caucasian	no	No	No		0		Yes	10	High Blood Pressure High Cholesterol	Post	55	13	Yes	2	2	26	Yes	Yes	MA-1-0-0-0;PC1-1-0-0-50	No	NA		Atorvastatin Lisinopril Vitamins Herbs or Supplements
19	E19	EpiM047 R001*	50	Ca	ER+/PR+	Negative			technical replicate of E90		61	200	1	WHITE	Hispanic	no	No	No		0		No	NA		Pre		10	Yes	3	3	18		No		No	NA		naprosyn pantprazole
20	E20	K107209	67	Ctrl							62	179	0	WHITE	Caucasian	no	No	No		0		No		Arthritis DIABETES High Blood Pressure High Cholesterol	Post	43	13	Yes	2	2	23	Yes	No		No	NA		Amlodipine Simvastatin Metformin HCl Celecoxib Omeprazole Vitamins Herbs or Supplements other:ocuvite other:baby aspirin other:calcium other:fish oil other:vitamin
21	E21	K107291	72	Ctrl							61	102	0	WHITE	Caucasian	no	No	Yes	5	2	40	Yes	3	Arthritis High Cholesterol	Post	52	13	Yes	3	3	23	Yes	No		No	NA		Vitamins Herbs or Supplements
22	E22	K104360	74	Ctrl							61	124	NA	WHITE	Caucasian	no	Yes	Yes	15	30		No	NA	Bone fractures High Blood Pressure Thyroid Disorder	Post	34	11	Yes	5	5	28	Yes	No		No	NA		Alendronate Simvastatin Ramipril Promethazine
23	E23	K104368	82	Ctrl							60	128	0	WHITE	Caucasian	Yes	No	Yes	15	15	40	Yes	3	High Blood Pressure High Cholesterol Osteoporosis	Post	48	11	Yes	2	2	26	No	No		No	NA		Alendronate Simvastatin Losartan and Hydrochlorothiazide other:TIMOLMALEATE
24	E24	K104384	82	Ctrl							71	104	0	WHITE	Caucasian	Yes	No	No	NA	0		Yes	3	MIGRANES	Post	55	13	Yes	2	2	26	Yes	No		No	NA		Sertraline Propoxyphene napsylate/acetaminophen Fluconazole Sumatriptan Temazepam Desloratadine other:SEREX other:FROVA
25	E25	K105207	80	Ctrl							61	141	0	WHITE	Caucasian	no	No	No	NA	0		Yes	3	Anxiety/Depression Arthritis Bone fractures High Blood Pressure Thyroid Disorder	Post	50	11	Yes	3	3	25	No	Yes	PA-1-0-0-45	No	NA		Atorvastatin Sertraline Albuterol and Ipratropium Olmesartan and hydrochlorothiazide Vitamins Herbs or Supplements other:calcium other:vitamin b12 other:fish oil omeaga 3 other:Asprin.81 other:Levothyroxine other:opto-vitamins other:mature multui vitamiin other:culturelle other:lactaid
26	E26	K105209	75	Ctrl							61	149	0	WHITE	Caucasian	no	No	No	NA	0		Yes	3	Arthritis High Blood Pressure High Cholesterol	Post	60	11	Yes	2	2	21	Yes	Yes	M-1-0-0-64	No	NA		Amlodipine Valsartan Rosuvastatin Vitamins Herbs or Supplements
27	E27	K105232	61	Ctrl							66	167	0	WHITE	Caucasian	NA	No	Yes	30	40	10	No	NA		Post	53	12	Yes	3	3	20	No	NA		No	NA
28	E28	K105264	62	Ctrl							67	155	0	WHITE	Caucasian	no	No	Yes	30	15	25	Yes	3	High Blood Pressure Thyroid Disorder	Post	51	13	Yes	2	2	33	Yes	Yes	M-1-0-0-69	No	NA		Levothyroxine Sodium Celecoxib Losartan other:cytomel
29	E29	K105560	66	Ctrl							64	134	0	WHITE	Caucasian	no	No	No	NA	0		No	NA	Anxiety/Depression Osteoporosis	Post	49	13	Yes	2	2	27	Yes	No		No	NA		Sertraline Pantoprazole Folic Acid Vitamins Herbs or Supplements other:levetiracetam other:iron sucrose other:zoledronic acid other:methotrexate
30	E30	K105718	63	Ctrl							66	170	0	WHITE	Caucasian	no	No	No	NA	0		Yes	3	DIABETES Thyroid Disorder	Post	53	13	Yes	2	2	31	No	No		No	NA		Metformin HCl Vitamins Herbs or Supplements other:simvistatin other:levothyroxine other:Byetta
31	E31	K105844	65	Ctrl							64	130	0	WHITE	Caucasian	no	No	No	NA	0		Yes	3	No history of disease	Post	37	13	Yes	2	2	24	Yes	No		No	NA
32	E32	K105962	64	Ctrl							60	148	0	WHITE	Caucasian	no	No	No	NA	0		Yes	3	No history of disease	Post	47	11	Yes	2	2	36	Yes	No		No	NA
33	E33	K106427	70	Ctrl							61	142	0	WHITE	Caucasian	no	No	Yes	5	15	25	Yes	3	Arthritis Bone fractures	Post	38	16	No	0	0		No	Yes	S-1-0-0-68	No	NA		Alendronate Gabapentin Meloxicam Solifenacin
34	E34	K106797	67	Ctrl							60	144	0	WHITE	Caucasian	no	No	Yes	5	10	40	Yes	3	Arthritis High Cholesterol Thyroid Disorder	Post	52	12	Yes	2	2	26	Yes	No		No	NA		Levothyroxine Sodium Pravastatin Aspirin Vitamins Herbs or Supplements other:dymista
35	E35	K104157	21	Ctrl							67	146	0	WHITE	Caucasian	no	No	No	NA	0		Yes	3	Anxiety/Depression	Pre		13	No	0	0		No	No		No	NA		Escitalopram
36	E37	K104196	18	Ctrl							62	159	0	WHITE	Caucasian	no	No	No	NA	0		No	NA	No history of disease	Pre		12	No	0	0		No	No		No	NA
37	E38	K104222	22	Ctrl							65	168	0	WHITE	Caucasian	no	No	Yes	5	3	4	Yes	3	Bone fractures MIGRANES Respiratory Disease	Pre		14	No	0	0		No	No		No	NA		Albuterol Ibuprofen
38	E39	K104225	22	Ctrl							63	154	0	WHITE	Caucasian	no	No	Yes	5	2		Yes	10	No history of disease	Pre		12	No	0	0		No	No		No	NA		Vitamins Herbs or Supplements
39	E40	K104250	34	Ctrl							68	149	0	WHITE	Caucasian	no	Yes	Yes	15	17		No	NA	No history of disease			12	Yes	2	2	19	No	Yes		No	NA
40	E41	K104268	21	Ctrl							63	127	0	WHITE	Caucasian	no	No	No	NA	0		Yes	18	No history of disease	Pre		13	No	0	0		No	No		No	NA		Birth Control
41	E42	K104281	21	Ctrl							69	140	0	WHITE	Caucasian	no	No	No	NA	0		Yes	3	No history of disease	Pre		12	No	0	0		No	NA		No	NA		Birth Control
42	E43	K104283	20	Ctrl							65	127	0	WHITE	Caucasian	no	No	No	NA	0		Yes	3	No history of disease	Pre		13	No	0	0		No	NA		No	NA		Birth Control
43	E44	K104285	23	Ctrl							63	137	0	WHITE	Caucasian	Yes	No	No	NA	0		Yes	3	No history of disease	Pre		13	No	0	0		No	No		No	NA		Birth Control
44	E45	K104286	21	Ctrl							68	168	0	WHITE	Caucasian	no	No	No	NA	0		Yes	18	Anxiety/Depression High Cholesterol	Pre		13	No	0	0		No	No		No	NA		Sertraline Birth Control
45	E46	K104296	21	Ctrl							64	129	0	WHITE	Caucasian	no	No	No	NA	0		Yes	3	Bone fractures	Pre		11	No	0	0		No	No		No	NA		Birth Control
46	E47	K104305	20	Ctrl							66	129	0	WHITE	Caucasian	no	No	No	NA	0		Yes	18	No history of disease	Pre		12	No	0	0		No	No		No	NA		Birth Control
47	E48	K104307	19	Ctrl							63	139	0	WHITE	Caucasian	no	No	No	NA	0		Yes	10	Anxiety/Depression MIGRANES Respiratory Disease	Pre		12	No	0	0		No	No		No	NA		Hydrocodone and Acetaminophen Amphetamine and Dextroamphetamine Birth Control
48	E49	EpiM001 L001*	29	Ca	ER+/PR+	Negative					65	128	0	WHITE	Caucasian	no	No	No		0		Yes	3		Pre		11	No	0	0		No	Yes	mgm	Yes	no		none
49	E50	EpiM002 L001	40	Ca	ER+/PR+	Negative					67	127	0	WHITE	Caucasian	yes	No	Yes	20	8	20	No	NA		Pre		10	No	0	0		No	Yes	ma 26	Yes	no		fexofenadine valacyclovir
50	E51	EpiM003 L001	58	Ca	ER+/PR+	Negative					63	185	0	WHITE	Caucasian	yes	No	No		0		Yes	3		Post	54		Yes	2	2	27	Yes	Yes	s 44 s 46 m 50 pa 31	Yes	no		escitalopram buproprion vit d
51	E54	EpiM006 R002	44	Ca	ER+/PR+	NA		DCIS			66	142	0	asian	Asian	no	No	No		0		Yes	1		Pre		12	Yes	3	3			Yes	distant mc 40	Yes	no		none
52	E55	EpiM007 R001*	50	Ca	ER+/PR+	Negative			chemo in past for peritonea ca		63	216	0	WHITE	Caucasian	no	No	Yes		16	25	No	NA	peritoneal carcinoma 2008	Post	48	13	Yes	2	2	21		No		Yes	no		estriol asa enalapril HCTZ metformin insulin statin
53	E56	EpiM009 L001	41	Ca	ER+/PR+	Negative					59	128	1	WHITE	Hispanic	no	No	No		0		No	NA		Pre		13	Yes	1	1	20		No		Yes	no		none
54	E57	EpiM010 L002	36	Ca	ER+/PR+	Positive					64	136	0	WHITE	Caucasian	no	Yes	Yes	10	10		No	NA		Pre		13	Yes	7	3	21	Yes	Yes	pc 50	No	NA		nuvaring
55	E58	EpiM011 L001	41	Ca	ER+/PR+	NA		DCIS			62	146	0	black	AfricanA	no	No	Yes		1	6	No	NA		Pre		8	Yes	3	3	15		No		No	NA		lisinopril hydroxyzine
56	E59	EpiM012 R001	48	Ca	ER+/PR+	Negative					66	134	0	WHITE	Caucasian	no	No	No		0		No	NA		Pre		14	Yes	6	2	36	Yes	No		Yes	no		lexapro valacyclovir alprazolam
57	E60	EpiM013 R001	45	Ca	ER+/PR+	Positive					63	162	0	WHITE	Caucasian	no	No	No		0		No	NA		Pre		12	Yes	3	3	26	No	No		Yes	no		celexa buproprion
58	E62	EpiM015 R003	41	Ca	ER+/PR+	Negative					67	122	0	WHITE	Caucasian	yes	No	Yes	15	10	16	Yes	NA		Pre		12	Yes	3	2	29	Yes	Yes	pa 60	Yes	no		alprazolam transexamic acid
59	E63	EpiM016 R001	49	Ca	ER+/PR+	Negative					59	148	0	WHITE	Caucasian	no	No	Yes	15	1	34	Yes	3		Pre		13	Yes	2	2	28	Yes	No		Yes	no		esomaprazole ocp
60	E64	EpiM017 R001	65	Ca	ER+/PR+	Negative		2 separate cancers in one breast; ductal was TNBC lobular was ER+ PR+ Her2neg			64	199	0	WHITE	Caucasian	no	No	No		0		No	NA		Post			No	0	0		No	Yes	m 76 ma	Yes	no		vit d toprol
61	E65	EpiM018 L002	58	Ca	ER+/PR+	Negative					66	192	0	WHITE	Caucasian	no	No	No		0		Yes	NA		Post	55	11	No	0	0		No	No		No	NA		vit d b12 cetirizine loratidine iron tramadol
62	E66	EpiM019 L001	51	Ca	ER+/PR+	Negative					68	158	1		Hispanic	no	No	No		0		No	NA		Pre		11	Yes	2	2	28	Yes	Yes	m 77 ma pa	Yes	no		none
63	E69	EpiM022 R002	57	Ca	ER+/PR+	Negative					65	191	0	WHITE	Caucasian	no	No	Yes	20	20	2	Yes	3		Post	42	12	No	0	0		No	Yes	m 60 ma 56	Yes	no		vit d calcium amlodipine
64	E70	EpiM023 R001	54	Ca	ER+/PR-	NA		DCIS			70	161	0	WHITE	Caucasian	no	No	No		0		Yes	3		Post	49	13	Yes	3	2	26	Yes	No		No	NA		none
65	E71	EpiM024 L003	68	Ca	ER+/PR+	Negative					62	134	0	WHITE	Caucasian	no	Yes	Yes	15	52			NA		Post	40	10	Yes	3	2	19		No		No	NA		vit d simvastatin doxohexanoic acid vit b
66	E72	EpiM025 R002	45	Ca	ER+/PR+	Negative					65	121	0	asian	Asian	no	No	Yes	2	6	6	No	NA		Pre		12	Yes	1	1	39	Yes	No		Yes	no		vit d tretinoin
67	E73	EpiM026 R003	67	Ca	ER+/PR+	Negative					63	194	0	WHITE	Caucasian	no	No	Yes	20	12	32		NA		Post		14	Yes	4	4	24		Yes	m 52	Yes	no		vit d calcium lisinopril ruvastatin
68	E74	EpiM027 R001	42	Ca	ER+/PR+	Negative					62	141	0	WHITE	Caucasian	no	No	No		0		Yes	3		Pre		12	No	0	0		No	No		Yes	no		vit d calcium ocp fexofenadine
69	E75	EpiM029 L001	40	Ca	ER+/PR+	Negative					61	118	0	WHITE	Caucasian	no	Yes	Yes	20	20		No	NA		Pre		17	No	0	0		No	No		Yes	no		none
70	E76	EpiM030 L001	49	Ca	ER+/PR+	Negative					64	135	0	WHITE	Caucasian	no	No	No		0		Yes	3		Pre		16	Yes	2	1	39		Yes	s 31	Yes	no		vit d
71	E77	EpiM031 R002	82	Ca	ER+/PR+	Negative					59	121	0	WHITE	Caucasian	no	No	No		0		No	NA		Post	45	12	Yes	7	6	25	No	No		No	NA		vit d ranitidine simvastatin
72	E78	EpiM032 L001	48	Ca	ER+/PR+	Negative					62	247	0	WHITE	Caucasian	yes	No	Yes		NA	1	Yes	3		Pre		11	Yes	8	2	23		No		Yes	no		vit d calcium b12
73	E79	EpiM033 R002	44	Ca	ER+/PR+	Negative					65	145	0	WHITE	Caucasian	no	No	No		0		Yes	7		Pre		12	Yes	2	2	28		No		Yes	no		none
74	E80	EpiM034 R001	45	Ca	ER+/PR+	Negative					68	158	0	black	AfricanA	no	Yes	Yes	5	30		Yes	3		Pre		17	Yes	4	4	17	No	No		No	NA		divalproex seroquel
75	E81	EpiM035 L001	68	Ca	ER+/PR+	Negative					59	120	0	asian	Asian	no	No	No		0		No	NA		Post	51	13	Yes	2	2	26	Yes	Yes	s 52 pa 25	Yes	no		none
76	E82	EpiM036 L001	41	Ca	ER+/PR+	Negative					61	131	1	WHITE	Hispanic	no	No	No		0		No	NA		Pre		16	Yes	3	3	19		No		Yes	no		none
77	E83	EpiM038 L001	41	Ca	ER+/PR+	Positive					66	155	0	black	AfricanA	no	No	No		0		Yes	3		Pre		12	Yes	2	2	32	Yes	Yes	pc 50	No	NA		itraconazole benadryl
78	E84	EpiM040 R001	50	Ca	ER-/PR-	Negative					66	169	0	WHITE	Caucasian	no	No	Yes	20	10	25	No	NA		Post	48	14	Yes	3	3	34	Yes	Yes	mc 50	Yes	no		sertraline modafenil
79	E85	EpiM041 L001	30	Ctrl	NA	NA	yes	BRCA+			62	129	0	WHITE	Caucasian	no	Yes	Yes	5	16		No	NA		Pre		14	Yes	1	1	27	Yes	Yes	ma mgm m	Yes	yes	brca1	gabapentin acyclovir lithium lamictal hydroxyzine
80	E86	EpiM042 R001	24	Ca	ER+/PR+	Negative		BRCA+	Neoadjuvant chemo!
81	E87	EpiM044 R001	48	Ca	ER+/PR+	NA		DCIS			68	235	0	black	AfricanA	no	No	No		0		Yes	3		Pre		12	Yes	4	2	17	Yes	No		Yes	no		multivit
82	E88	EpiM045 L001	47	Ca	ER+/PR+	Negative					61	138	0	white	Caucasian	no	No	No		0		No	NA		Pre		12	Yes	2	2	30	Yes	yes	s 35	Yes	no		none
83	E89	EpiM046 R001	36	Ctrl	NA	NA					62	120	0	white	Caucasian	no	No	Yes		1	17	No	NA		Pre		12	Yes	5	3	19	Yes	yes	mgm 80 m 31 ma 21 s	Yes	no		amytriptyline topamax cetirizine
84	E90	EpiM047 R001*	50	Ca	ER+/PR+	Negative
85	E91	EpiM048 R001	51	Ca	ER+/PR-	positive			neoadjuvant chemo		64	141	0	white	Caucasian	no	No	Yes	20	28	8	No	NA		Pre		12	Yes	1	0			yes	m 40	Yes	no		CHEMO
86	E92	EpiA001 R001	28	Ctrl							62	205	1	Pacific Islander	Pacific Islander	no	No	Yes		NA		No	NA		Pre		9	Yes	5	1	20		No
87	E93	EpiA005 L001*	55	Ctrl							66	231	0	black	AfricanA	no	No	Yes	20	4	20	No	NA		Post		15	Yes	3	2	28		No
88	E94	EpiA004 R001	37	Ctrl							64	197	0	black	AfricanA	no	No	No		0		No	NA		Pre		11	Yes	2	2	22		No
89	E95	EpiA008 R001	28	Ctrl							66	219	0	black	AfricanA	no	Yes	Yes	10	NA		Yes	8		Pre			Yes					No
90	E96	EpiA009 R001	31	Ctrl							59	179	1	WHITE	Hispanic	no	No	Yes	6	10	10	Yes	NA		Pre			No	0	0		No	No
91	E97	EpiA010 L001	21	Ctrl							63	219	1	WHITE	Hispanic	no	No	No		0		No	NA		Pre			No	0	0		No	No
92	E59.contralateral	EpiM12L1	48	Ca	ER+/PR+	Negative		Contralateral sample from single subject E59
93	E50.contralateral	EpiM2R1	40	Ca	ER+/PR+	Negative		Contralateral sample from single subject E50
94	E51.contralateral	EpiM3R1	58	Ca	ER+/PR+	Negative		Contralateral sample from single subject E51
95	DCIS	EpiM5R2	65	Ca	ER+/PR+	NA		DCIS			68	164	0	white	Caucasian	no	No	No		0		Yes	2		Post	52	12	Yes	3	3	24	No	No		No	NA		crestor fluconazole lisinopril pantoprazole amytryptyline
96	E54.ipsilateral	EpiM6R1	44	Ca	ER+/PR+	NA		Ipsilateral sample from single subject E54
