# Supplementary material for: Increased epigenetic age in normal breast tissue from luminal breast cancer patients
Source: Clin Epigenetics. 2018 Aug 29;10:112. doi: 10.1186/s13148-018-0534-8 (PMC6114717; doi:10.1186/s13148-018-0534-8)
Supplement: Supplementary file 2 — Raw statistical datafile. (XLSX 27 kb) [file 13148_2018_534_MOESM2_ESM.xlsx]

## Sheet: Sheet1
Sr. NO	Age	BreastCa	ER	PR	ER.PR.Status	Her2	BRCA	FamilyHistoryBreastCancer	ContralateralBreast	DNAmAge	meanMethBySample	minMethBySample	maxMethBySample	corSampleVSgoldstandard	meanAbsDifferenceSampleVSgoldstandard	meanXchromosome	AgeAccelerationDiff	AgeAccelerationResidual	Nucleic.Acid.Conc.	Ratio260vs280	Ratio260vs230
1	40	no	control	control	control	control	NA	No	no	53.3813	0.253137	0.00945755	0.988738	0.896948	0.0857422	0.450035	13.3813	1.57954	64.7	1.78	0.39
2	44	no	control	control	control	control	NA	No	no	64.694	0.259872	0.00989902	0.989323	0.88861	0.0897373	0.484682	20.694	10.0414	42.7	1.69	0.3
3	44	no	control	control	control	control	NA	No	no	50.165	0.258724	0.00860702	0.990178	0.910479	0.0809035	0.484122	6.16501	-4.48756	61.7	1.79	1.33
4	41	no	control	control	control	control	NA	No	no	51.0598	0.256002	0.00839614	0.989775	0.894137	0.086849	0.478292	10.0598	-1.45468	113.5	1.79	0.43
5	40	no	control	control	control	control	NA	No	no	55.8721	0.255256	0.00818166	0.990486	0.912347	0.0800488	0.492038	15.8721	4.07036	46.3	1.7	0.35
6	40	no	control	control	control	control	NA	Yes	no	48.2571	0.252025	0.00807387	0.989884	0.892257	0.0868581	0.468259	8.25709	-3.54464	142.8	1.82	1.14
7	36	no	control	control	control	control	NA	No	no	47.2253	0.253484	0.00944755	0.988101	0.893409	0.086224	0.457069	11.2253	-1.72556	224	1.8	0.46
8	29	no	control	control	control	control	NA	No	no	41.7492	0.2523	0.00897368	0.989121	0.902401	0.0833516	0.465789	12.7492	-2.21278	115	1.82	1.25
9	41	no	control	control	control	control	NA	No	no	51.4346	0.259793	0.00843763	0.990192	0.907266	0.0823484	0.490067	10.4346	-1.07981	57.9	1.75	0.76
10	42	no	control	control	control	control	NA	No	no	58.8144	0.259784	0.0082474	0.990795	0.893176	0.0871317	0.481948	16.8144	5.58729	70.9	1.81	0.45
11	61	no	control	control	control	control	NA	No	no	67.4368	0.261312	0.00791166	0.990331	0.899924	0.0850147	0.474135	6.43679	0.668157	86.9	1.81	1.41
12	62	no	control	control	control	control	NA	Yes	no	63.8599	0.260123	0.0070742	0.990624	0.904918	0.0823845	0.485854	1.85989	-3.62145	44.7	1.84	2.23
13	62	no	control	control	control	control	NA	No	no	66.571	0.263284	0.00978215	0.988226	0.91435	0.0800359	0.488454	4.57104	-0.910301	185.8	1.83	0.45
14	61	no	control	control	control	control	NA	No	no	70.7174	0.261169	0.01023	0.988443	0.886479	0.0902793	0.463573	9.71735	3.94872	26.3	1.78	2.24
15	63	no	control	control	control	control	NA	Yes	no	69.1619	0.262009	0.00827489	0.989229	0.908097	0.0827203	0.49157	6.16193	0.967876	105.1	1.82	0.77
16	64	no	control	control	control	control	NA	No	no	64.9654	0.258506	0.0077521	0.990072	0.906437	0.083096	0.470989	0.965437	-3.94133	82	1.79	1.06
17	65	no	control	control	control	control	NA	Yes	no	58.324	0.253298	0.00675479	0.991735	0.906299	0.0823715	0.47724	-6.67603	-11.2955	37.6	1.77	2.25
18	50	yes	pos	pos	ER+/PR+	Negative	NA	No	no	52.4012	0.257616	0.00948192	0.989439	0.889003	0.089365	0.483511	2.40119	-6.52763	130.7	1.83	1.31
19	67	no	control	control	control	control	NA	No	no	71.4481	0.260748	0.00852667	0.989942	0.886064	0.0900972	0.487932	4.44809	0.4032	203.6	1.84	1.62
20	72	no	control	control	control	control	NA	No	no	72.835	0.255117	0.00770489	0.990314	0.903823	0.0832923	0.460663	0.835021	-1.77342	68.2	1.78	0.68
21	74	no	control	control	control	control	NA	No	no	83.3173	0.25919	0.00814445	0.991506	0.908995	0.081981	0.469712	9.31735	7.28349	100.6	1.82	1.93
22	82	no	control	control	control	control	NA	No	no	80.1939	0.259354	0.00748304	0.990718	0.909238	0.0820889	0.468627	-1.80609	-1.54163	51.6	1.74	0.43
23	82	no	control	control	control	control	NA	No	no	80.3741	0.257675	0.00687715	0.990114	0.908203	0.0825921	0.476907	-1.62595	-1.36148	116.1	1.81	1.07
24	80	no	control	control	control	control	NA	Yes	no	71.5185	0.255256	0.00828126	0.989731	0.90373	0.0834192	0.448386	-8.48152	-8.79164	12.4	1.81	1.96
25	75	no	control	control	control	control	NA	Yes	no	69.3526	0.253612	0.00887119	0.989563	0.918163	0.0782042	0.470433	-5.64739	-7.39396	47	1.72	1.16
26	61	no	control	control	control	control	NA	NA	no	68.7175	0.2553	0.0082228	0.988632	0.894961	0.0864134	0.474842	7.71748	1.94884	63.6	1.7	0.37
27	62	no	control	control	control	control	NA	Yes	no	71.8326	0.258044	0.00790272	0.989456	0.903031	0.0838843	0.483599	9.83259	4.35124	52.7	1.69	0.47
28	66	no	control	control	control	control	NA	No	no	68.7697	0.248486	0.00807245	0.991304	0.909111	0.0806537	0.469942	2.76965	-1.56253	78.8	1.77	0.74
29	63	no	control	control	control	control	NA	No	no	72.9373	0.260004	0.00768926	0.991342	0.921264	0.0770954	0.476835	9.93733	4.74328	157.4	1.83	1.24
30	65	no	control	control	control	control	NA	No	no	49.643	0.246455	0.00895789	0.990682	0.890745	0.0878235	0.468534	-15.357	-19.9765	38.5	1.74	1.44
31	64	no	control	control	control	control	NA	No	no	37.3915	0.250691	0.00878312	0.989643	0.890072	0.0881166	0.479041	-26.6085	-31.5152	99.5	1.8	1.87
32	70	no	control	control	control	control	NA	Yes	no	80.5465	0.257399	0.00791433	0.989586	0.897966	0.0859022	0.48313	10.5465	7.36352	65.4	1.76	0.64
33	67	no	control	control	control	control	NA	No	no	65.0952	0.253517	0.0084073	0.990212	0.899471	0.0852994	0.480331	-1.90483	-5.94972	30.2	1.75	1.45
34	21	no	control	control	control	control	NA	No	no	37.1102	0.242318	0.00747606	0.991187	0.910445	0.0806677	0.454265	16.1102	-1.15005	32.5	1.76	1.51
35	18	no	control	control	control	control	NA	No	no	32.796	0.254002	0.00744337	0.990861	0.907277	0.0818541	0.474568	14.796	-3.32616	92.5	1.81	1.23
36	22	no	control	control	control	control	NA	No	no	33.336	0.246563	0.00732919	0.989618	0.900757	0.0847583	0.442968	11.336	-5.63692	28.9	1.84	0.72
37	22	no	control	control	control	control	NA	No	no	41.3174	0.256802	0.00746171	0.990166	0.90081	0.0844376	0.456954	19.3174	2.34446	18.5	1.74	2.07
38	34	no	control	control	control	control	NA	Yes	no	54.2026	0.244728	0.00845952	0.990023	0.890241	0.0882739	0.46395	20.2026	6.67714	124.5	1.82	1.18
39	21	no	control	control	control	control	NA	No	no	37.978	0.251043	0.00793653	0.990399	0.889883	0.0882008	0.477822	16.978	-0.282254	109.3	1.79	0.74
40	21	no	control	control	control	control	NA	NA	no	34.425	0.251637	0.00863046	0.989777	0.890592	0.0875415	0.483953	13.425	-3.83526	136.5	1.8	0.88
41	20	no	control	control	control	control	NA	NA	no	31.82	0.248527	0.00778241	0.991081	0.887569	0.088451	0.474558	11.82	-5.72758	84	1.77	0.51
42	23	no	control	control	control	control	NA	No	no	37.896	0.25296	0.00952632	0.989894	0.895793	0.0858209	0.475829	14.896	-1.7897	222.7	1.82	0.75
43	21	no	control	control	control	control	NA	No	no	32.4267	0.253129	0.00883315	0.98954	0.889388	0.0884558	0.470267	11.4267	-5.83351	136.8	1.83	1.37
44	21	no	control	control	control	control	NA	No	no	27.4173	0.249123	0.00887495	0.989751	0.894853	0.086029	0.4753	6.41732	-10.8429	203.5	1.84	1.05
45	20	no	control	control	control	control	NA	No	no	33.8105	0.257617	0.00848757	0.990148	0.902743	0.0839997	0.479985	13.8105	-3.73708	206	1.84	1.58
46	19	no	control	control	control	control	NA	No	no	36.9076	0.252253	0.00822842	0.990668	0.891178	0.0874689	0.479938	17.9076	0.0727785	143.6	1.83	1.14
47	29	yes	pos	pos	ER+/PR+	Negative	NA	Yes	no	41.7112	0.250609	0.00843015	0.99035	0.892378	0.0872058	0.451777	12.7112	-2.25071	39.7	1.8	0.77
48	40	yes	pos	pos	ER+/PR+	Negative	NA	Yes	no	53.8444	0.252342	0.00934109	0.989242	0.8868	0.0876654	0.463834	13.8444	2.04263	71	1.8	0.68
49	58	yes	pos	pos	ER+/PR+	Negative	NA	Yes	no	65.6101	0.259303	0.00853988	0.990396	0.871957	0.0944468	0.497265	7.61012	0.979613	92.5	1.83	1.1
50	44	yes	pos	pos	ER+/PR+	NA	NA	Yes	no	61.7648	0.264941	0.00872689	0.990103	0.867144	0.0965665	0.479443	17.7648	7.11227	108.5	1.82	1.35
51	50	yes	pos	pos	ER+/PR+	Negative	NA	No	no	60.842	0.270764	0.00913734	0.990275	0.888591	0.0902022	0.48587	10.842	1.91314	20.1	1.86	1.95
52	41	yes	pos	pos	ER+/PR+	Negative	NA	No	no	53.4772	0.262372	0.00790042	0.990541	0.882613	0.0912869	0.494581	12.4772	0.962754	156	1.84	1.37
53	36	yes	pos	pos	ER+/PR+	Positive	NA	Yes	no	47.4843	0.258612	0.00818615	0.989928	0.893896	0.086251	0.468836	11.4843	-1.4666	130.2	1.84	1.51
54	41	yes	pos	pos	ER+/PR+	NA	NA	No	no	58.2806	0.255842	0.00964868	0.988627	0.88815	0.0889513	0.477695	17.2806	5.76616	68.3	1.85	0.66
55	48	yes	pos	pos	ER+/PR+	Negative	NA	No	no	66.045	0.252802	0.00849262	0.98963	0.870825	0.0943157	0.474367	18.045	8.54158	78.3	1.84	1.01
56	45	yes	pos	pos	ER+/PR+	Positive	NA	No	no	60.6243	0.259949	0.00657911	0.989648	0.882266	0.0908054	0.452392	15.6243	5.25898	29.2	1.87	2.75
57	41	yes	pos	pos	ER+/PR+	Negative	NA	Yes	no	52.6035	0.254721	0.00906873	0.987613	0.901153	0.0841139	0.447145	11.6035	0.0891056	8.4	1.63	1.85
58	49	yes	pos	pos	ER+/PR+	Negative	NA	No	no	64.9042	0.250583	0.00704677	0.98835	0.881395	0.0906458	0.434403	15.9042	6.68812	7.6	1.81	2.48
59	65	yes	pos	pos	ER+/PR+	Negative	NA	Yes	no	69.132	0.26245	0.0079342	0.989964	0.883172	0.0906523	0.465503	4.13199	-0.487479	11.6	1.76	2.04
60	58	yes	pos	pos	ER+/PR+	Negative	NA	No	no	63.9365	0.270146	0.00986363	0.989387	0.907249	0.0836592	0.473561	5.93648	-0.694027	36.8	1.79	2.04
61	51	yes	pos	pos	ER+/PR+	Negative	NA	Yes	no	61.7764	0.260386	0.00944717	0.989747	0.888115	0.0883649	0.468319	10.7764	2.13486	53.9	1.81	2.22
62	57	yes	pos	pos	ER+/PR+	Negative	NA	Yes	no	71.8773	0.258799	0.00982362	0.990604	0.886149	0.0885807	0.455562	14.8773	7.95954	34.9	1.77	2.23
63	54	yes	pos	neg	ER+/PR-	NA	NA	No	no	72.181	0.262143	0.0091409	0.989374	0.901632	0.0841011	0.482197	18.181	10.4014	47.1	1.84	2.23
64	68	yes	pos	pos	ER+/PR+	Negative	NA	No	no	78.3837	0.259295	0.00790202	0.987782	0.891761	0.0872579	0.460062	10.3837	6.62607	12	1.68	2
65	45	yes	pos	pos	ER+/PR+	Negative	NA	No	no	46.4419	0.262188	0.00825846	0.99079	0.891766	0.0872226	0.483645	1.44187	-8.92341	183.9	1.85	2.06
66	67	yes	pos	pos	ER+/PR+	Negative	NA	Yes	no	71.772	0.253755	0.00975764	0.986847	0.879546	0.090562	0.442418	4.77196	0.727064	10.7	1.6	2.44
67	42	yes	pos	pos	ER+/PR+	Negative	NA	No	no	59.5935	0.259172	0.010429	0.987767	0.879102	0.0912725	0.4666	17.5935	6.36631	19.9	1.71	2.23
68	40	yes	pos	pos	ER+/PR+	Negative	NA	No	no	65.8215	0.257746	0.00879845	0.989405	0.859621	0.097843	0.469672	25.8215	14.0198	135.7	1.83	1.69
69	49	yes	pos	pos	ER+/PR+	Negative	NA	Yes	no	57.4234	0.249554	0.00862903	0.98967	0.886437	0.0890014	0.466062	8.42337	-0.792751	355.1	1.85	1.71
70	82	yes	pos	pos	ER+/PR+	Negative	NA	No	no	87.5321	0.261039	0.0089538	0.98949	0.891462	0.0887197	0.472907	5.53214	5.7966	11.1	1.66	2.07
71	48	yes	pos	pos	ER+/PR+	Negative	NA	No	no	57.8863	0.26331	0.0094151	0.990849	0.891067	0.0892551	0.481911	9.88632	0.382911	47	1.78	2
72	44	yes	pos	pos	ER+/PR+	Negative	NA	No	no	63.9753	0.257077	0.00962749	0.98797	0.879904	0.0907018	0.462315	19.9753	9.32269	27.3	1.83	0.99
73	45	yes	pos	pos	ER+/PR+	Negative	NA	No	no	52.7135	0.260146	0.00994652	0.989513	0.879676	0.0918429	0.485188	7.7135	-2.65178	80.8	1.82	1.84
74	68	yes	pos	pos	ER+/PR+	Negative	NA	Yes	no	76.9322	0.262941	0.0092503	0.987974	0.887403	0.0895837	0.469628	8.93223	5.17463	19.7	1.76	1.98
75	41	yes	pos	pos	ER+/PR+	Negative	NA	No	no	51.5935	0.266051	0.00934898	0.988996	0.894607	0.0867089	0.478227	10.5935	-0.92094	57.1	1.81	2.29
76	41	yes	pos	pos	ER+/PR+	Positive	NA	Yes	no	55.119	0.259921	0.0086737	0.989115	0.88967	0.0879365	0.479193	14.119	2.6046	72	1.82	2.09
77	50	yes	neg	neg	ER-/PR-	Negative	NA	Yes	no	55.7647	0.260977	0.00881159	0.989852	0.89116	0.0875131	0.481819	5.76466	-3.16417	54.3	1.79	0.85
78	30	no	control	control	control	control	pos	Yes	no	38.9026	0.256675	0.00977757	0.987874	0.900543	0.0835572	0.474419	8.90265	-5.77199	100.7	1.79	0.91
79	48	yes	pos	pos	ER+/PR+	NA	NA	No	no	62.9287	0.257681	0.00975449	0.988833	0.884022	0.0899168	0.46299	14.9287	5.42524	80.7	1.75	0.33
80	47	yes	pos	pos	ER+/PR+	Negative	NA	yes	no	60.9272	0.260917	0.00929827	0.990105	0.886343	0.0898991	0.499648	13.9272	4.1365	313.4	1.85	1.5
81	36	no	control	control	control	control	NA	yes	no	46.9295	0.258151	0.00906133	0.989945	0.897347	0.0851462	0.469747	10.9295	-2.02139	117.1	1.81	0.94
82	50	yes	pos	pos	ER+/PR+	Negative	NA	No	no	56.5631	0.259118	0.00861815	0.989654	0.888178	0.089087	0.485859	6.56306	-2.36577	129.2	1.84	1.34
83	28	no	control	control	control	control	NA	No	no	50.0937	0.27242	0.00965045	0.990006	0.892384	0.0888078	0.500573	22.0937	6.84448	35.1	1.88	2.44
84	55	no	control	control	control	control	NA	No	no	67.1843	0.261111	0.0100685	0.987551	0.890381	0.0872964	0.462062	12.1843	4.69195	17.8	1.79	2.25
85	37	no	control	control	control	control	NA	No	no	50.0029	0.260768	0.00910288	0.987737	0.891469	0.0873957	0.459284	13.0029	0.339342	11.7	1.65	2.33
86	28	no	control	control	control	control	NA	No	no	40.4797	0.264947	0.00706393	0.990273	0.891476	0.0870325	0.469949	12.4797	-2.76954	16	1.84	2.12
87	31	no	control	control	control	control	NA	No	no	47.3403	0.26312	0.00905241	0.989424	0.872857	0.0934831	0.486264	16.3403	1.95298	36.3	1.85	2.06
88	21	no	control	control	control	control	NA	No	no	40.8334	0.258327	0.00948414	0.98783	0.896333	0.0850541	0.454339	19.8334	2.57315	21.9	1.77	2.48
89	65	yes	pos	pos	ER+/PR+	NA	NA	No	no	69.8793	0.266342	0.00917587	0.98785	0.904384	0.0831865	0.45878	4.87934	0.259866	18.2	0.364	0.189
90	44	yes	pos	pos	ER+/PR+	NA	NA	Yes	no	47.305	0.264177	0.0102971	0.989522	0.896306	0.0862299	0.470479	3.30505	-7.34752	40.4	0.807	0.446
91	48	yes	pos	pos	ER+/PR+	Negative	NA	No	yes	61.9604	0.257089	0.00949455	0.989397	0.872673	0.0931906	0.468319	13.9604	4.457	17.7	0.354	0.196
92	58	yes	pos	pos	ER+/PR+	Negative	NA	Yes	yes	63.7438	0.263922	0.00866594	0.98913	0.884941	0.0898523	0.472887	5.74375	-0.886753	25.2	0.504	0.278
93	40	yes	pos	pos	ER+/PR+	Negative	NA	Yes	yes	53.5427	0.254376	0.0082658	0.988201	0.886778	0.08775	0.440074	13.5427	1.74093	6.2	0.124	0.071
